# Supplementary material for: Impact of Perfluoropentane Microdroplets Diameter and Concentration on Acoustic Droplet Vaporization Transition Efficiency and Oxygen Scavenging
Source: Pharmaceutics. 2022 Nov 5;14(11):2392. doi: 10.3390/pharmaceutics14112392 (PMC9694497; doi:10.3390/pharmaceutics14112392)
Supplement: Supplementary file 1 [file pharmaceutics-14-02392-s001.zip]

Archive with 1 entries (1 files):
- pharmaceutics-1948104-supplementary.pdf
